# Supplementary material for: Combining Molecular Dynamics and Machine Learning to Predict Drug Resistance Causing Variants of BRAF in Colorectal Cancer
Source: Molecules. 2025 Aug 30;30(17):3556. doi: 10.3390/molecules30173556 (PMC12430524; doi:10.3390/molecules30173556)
Supplement: Supplementary file 1 [file molecules-30-03556-s001.zip]

Archive with 5 entries (5 files):
- getphi.tcl
- MD configuration files.zip
- rama.zip
- strcutres.zip
- Supplemental Figures.pdf
