# Supplementary material for: Combining Molecular Dynamics and Machine Learning to Predict Drug Resistance Causing Variants of BRAF in Colorectal Cancer
Source: Molecules. 2025 Aug 30;30(17):3556. doi: 10.3390/molecules30173556 (PMC12430524; doi:10.3390/molecules30173556)
Supplement: Supplementary file 1 [file molecules-30-03556-s001.zip › getphi.tcl]

set trmin 1
set trmax 3
for {set tr $trmin} {$tr <= $trmax} {incr tr 1} {
        set mol [mol new "sys_solv_ions.psf" waitfor all]
        mol addfile "tr${tr}/output/0/system.job4.0.sort.dcd" molid $mol waitfor all

        set fp [ open "phi-psi-${tr}.csv" w ]
        set sel [ atomselect $mol "alpha" ]
        set n [ molinfo $mol get numframes ]
        for {set i 1000 } { $i < 2000 } { incr i } {
                $sel frame $i
                $sel update
                puts $fp "\# frame: $i"
                set a [ $sel num ]
                for {set j 0 } { $j < $a } { incr j } {
                puts $fp "[expr $j + 1] [lindex [$sel get {resname phi psi}] $j]"
                }
        }
        $sel delete
        close $fp
}
exit
